# Supplementary material for: Fighting the Huntington’s Disease with a G-Quadruplex-Forming Aptamer Specifically Binding to Mutant Huntingtin Protein: Biophysical Characterization, In Vitro and In Vivo Studies
Source: Int J Mol Sci. 2022 Apr 27;23(9):4804. doi: 10.3390/ijms23094804 (PMC9101412; doi:10.3390/ijms23094804)
Supplement: Supplementary file 1 [file ijms-23-04804-s001.zip]

Archive with 1 entries (1 files):
- ijms-1691932-supplementary.pdf
